# Supplementary material for: Gain-Type Aneuploidies Influence the Burden of Selective Long Non-Coding Transcripts in Colorectal Cancer
Source: Int J Mol Sci. 2024 May 19;25(10):5538. doi: 10.3390/ijms25105538 (PMC11122260; doi:10.3390/ijms25105538)
Supplement: Supplementary file 1 [file ijms-25-05538-s001.zip]

Archive with 2 entries (2 files):
- Figure S1.pdf
- Table S1 Rev.pdf
